# Supplementary material for: Turning a Tumor Microenvironment Pitfall into Opportunity: Discovery of Benzamidoxime as PD-L1 Ligand with pH-Dependent Potency
Source: Int J Mol Sci. 2023 Mar 14;24(6):5535. doi: 10.3390/ijms24065535 (PMC10054428; doi:10.3390/ijms24065535)
Supplement: Supplementary file 1 [file ijms-24-05535-s001.zip]

Archive with 1 entries (1 files):
- ijms-2272165-supplementary.pdf
